# Supplementary material for: The plasticity of the pyruvate dehydrogenase complex confers a labile structure that is associated with its catalytic activity
Source: PLoS One. 2020 Dec 28;15(12):e0243489. doi: 10.1371/journal.pone.0243489 (PMC7769281; doi:10.1371/journal.pone.0243489)
Supplement: S1 Data — (XLSX) [file pone.0243489.s003.xlsx]

## Sheet: activity
	PDC exposed NaCl prior to 100 mM assay
time	50mM	350mM
3	0.0206667	0.017
15	0.052	0.0403333
38	0.0956667	0.0826667
76	0.156667	0.116333
128	0.196667	0.135667
time	50mM Std	350mM Std
3	0.00503322	0.001
15	0.00173205	0.00351188
38	0.00378594	0.00550757
76	0.00550757	0.00208167
128	0.00971253	0.00152753

## Sheet: PDC exposed to 50 mM
PDC exposed to 50 mM before 100 mM assay			average	std	time
50-1	490	0.026	0.0206667	0.00503322	3
50-1	490	0.051	0.052	0.00173205	15
50-1	490	0.093	0.0956667	0.00378594	38
50-1	490	0.153	0.156667	0.00550757	76
50-1	490	0.186	0.196667	0.00971253	128
50-2	490	0.016			3
50-2	490	0.051			15
50-2	490	0.094			38
50-2	490	0.154			76
50-2	490	0.199			128
50-3	490	0.02			3
50-3	490	0.054			15
50-3	490	0.1			38
50-3	490	0.163			76
50-3	490	0.205			128

## Sheet: PDC exposed to 350 mM
PDC exposed to 350 mM before 100 mM assay			average	std	time
350-1	490	0.016	0.017	0.001	3
350-1	490	0.044	0.0403333	0.00351188	15
350-1	490	0.088	0.0826667	0.00550757	38
350-1	490	0.118	0.116333	0.00208167	76
350-1	490	0.136	0.135667	0.00152753	128
350-2	490	0.017			3
350-2	490	0.037			15
350-2	490	0.077			38
350-2	490	0.114			76
350-2	490	0.134			128
350-3	490	0.018			3
350-3	490	0.04			15
350-3	490	0.083			38
350-3	490	0.117			76
350-3	490	0.137			128
