# Supplementary material for: The plasticity of the pyruvate dehydrogenase complex confers a labile structure that is associated with its catalytic activity
Source: PLoS One. 2020 Dec 28;15(12):e0243489. doi: 10.1371/journal.pone.0243489 (PMC7769281; doi:10.1371/journal.pone.0243489)
Supplement: S2 Data — (XLSX) [file pone.0243489.s004.xlsx]

## Sheet: activity
			no enz	no enz
time	50mM	350mM	no PDC 50 mM	no PDC 350 mM
3	0.004	0.00233333	0.013	0.0243333
6	0.0313333	0.016	0.019	0.025
9	0.031	0.037	0.017	0.0196667
12	0.0863333	0.059	0.0133333	0.018
15	0.107333	0.0703333	0.0236667	0.0223333
18	0.133333	0.0996667	0.019	0.0183333
21	0.167	0.120667	0.019	0.018
24	0.190667	0.12		0.0103333
27	0.202333	0.153	0.0186667	0.0103333
30	0.223	0.17	0.0166667	0.014
38	0.285333	0.180667	0.016	0.015
51	0.337	0.168	0.02
time	50mM Std	350mM Std	no PDC 50mM Std	no PDC 350 mM Std
3	0.002	0.00305505	0.001	0.0213854
6	0.00208167	0.002	0.00251661	0.0052915
9	0.007	0.00264575	0.006245	0.00208167
12	0.00450925	0.002	0.00907377	0.001
15	0.00416333	0.0187172	0.00378594	0.00208167
18	0.00602771	0.00378594	0.00360555	0.00152753
21	0.016	0.0090185	0.00173205	0.001
24	0.00057735	0.0294449		0.0080829
27	0.00305505	0.001	0.00305505	0.00152753
30	0.00953939	0.00264575	0.00378594	0.00173205
38	0.00503322	0.0587055	0.00152753	0.003
51	0.0773499	0.00556776	0.00173205

## Sheet: 50mM
50mM PDC activity assay			average	std	time
50-1	490	0.006	0.004	0.002	3
50-1	490	0.033	0.0313333	0.00208167	6
50-1	490	0.028	0.031	0.007	9
50-1	490	0.086	0.0863333	0.00450925	12
50-1	490	0.112	0.107333	0.00416333	15
50-1	490	0.134	0.133333	0.00602771	18
50-1	490	0.183	0.167	0.016	21
50-1	490	0.191	0.190667	0.00057735	24
50-1	490	0.203	0.202333	0.00305505	27
50-1	490	0.222	0.223	0.00953939	30
50-1	490	0.286	0.285333	0.00503322	38
50-1	490	0.375	0.337	0.0773499	51
50-2	490	0.004			3
50-2	490	0.032			6
50-2	490	0.026			9
50-2	490	0.082			12
50-2	490	0.106			15
50-2	490	0.139			18
50-2	490	0.167			21
50-2	490	0.191			24
50-2	490	0.205			27
50-2	490	0.233			30
50-2	490	0.29			38
50-2	490	0.248			51
50-3	490	0.002			3
50-3	490	0.029			6
50-3	490	0.039			9
50-3	490	0.091			12
50-3	490	0.104			15
50-3	490	0.127			18
50-3	490	0.151			21
50-3	490	0.19			24
50-3	490	0.199			27
50-3	490	0.214			30
50-3	490	0.28			38
50-3	490	0.388			51

## Sheet: 350mM
350mM PDC activity assay			average	std	time
350-1	490	0.003	0.00233333	0.00305505	3
350-1	490	0.018	0.016	0.002	6
350-1	490	0.04	0.037	0.00264575	9
350-1	490	0.059	0.059	0.002	12
350-1	490	0.049	0.0703333	0.0187172	15
350-1	490	0.097	0.0996667	0.00378594	18
350-1	490	0.13	0.120667	0.0090185	21
350-1	490	0.086	0.12	0.0294449	24
350-1	490	0.152	0.153	0.001	27
350-1	490	0.168	0.17	0.00264575	30
350-1	490	0.218	0.180667	0.0587055	38
350-1	490	0.174	0.168	0.00556776	51
350-2	490	-0.001			3
350-2	490	0.016			6
350-2	490	0.035			9
350-2	490	0.057			12
350-2	490	0.078			15
350-2	490	0.098			18
350-2	490	0.12			21
350-2	490	0.137			24
350-2	490	0.153			27
350-2	490	0.169			30
350-2	490	0.211			38
350-2	490	0.167			51
350-3	490	0.005			3
350-3	490	0.014			6
350-3	490	0.036			9
350-3	490	0.061			12
350-3	490	0.084			15
350-3	490	0.104			18
350-3	490	0.112			21
350-3	490	0.137			24
350-3	490	0.154			27
350-3	490	0.173			30
350-3	490	0.113			38
350-3	490	0.163			51

## Sheet: 50mM without PDC
50mM assay without enzyme			average	std	time
50woEnz-1	490	0.014	0.013	0.001	3
50woEnz-1	490	0.022	0.0193333	0.00251661	6
50woEnz-1	490	0.012	0.017	0.006245	9
50woEnz-1	490	0.02	0.0133333	0.00907377	12
50woEnz-1	490	0.028	0.0236667	0.00378594	15
50woEnz-1	490	0.02	0.019	0.00360555	18
50woEnz-1	490	0.021	0.019	0.00173205	21
50woEnz-1	490	0.022	0.0186667	0.00305505	27
50woEnz-1	490	0.021	0.0166667	0.00378594	30
50woEnz-1	490	0.018	0.0163333	0.00152753	38
50woEnz-1	490	0.021	0.02	0.00173205	51
50woEnz-2	490	0.013			3
50woEnz-2	490	0.017			6
50woEnz-2	490	0.024			9
50woEnz-2	490	0.017			12
50woEnz-2	490	0.021			15
50woEnz-2	490	0.022			18
50woEnz-2	490	0.018			21
50woEnz-2	490	0.016			27
50woEnz-2	490	0.015			30
50woEnz-2	490	0.016			38
50woEnz-2	490	0.021			51
50woEnz-3	490	0.012			3
50woEnz-3	490	0.019			6
50woEnz-3	490	0.015			9
50woEnz-3	490	0.003			12
50woEnz-3	490	0.022			15
50woEnz-3	490	0.015			18
50woEnz-3	490	0.018			21
50woEnz-3	490	0.018			27
50woEnz-3	490	0.014			30
50woEnz-3	490	0.015			38
50woEnz-3	490	0.018			51

## Sheet: 350mM without PDC
350mM assay without enzyme			average	std	time
350woEnz-1	490	0.013	0.0243333	0.0213854	3
350woEnz-1	490	0.023	0.025	0.0052915	6
350woEnz-1	490	0.022	0.0196667	0.00208167	9
350woEnz-1	490	0.018	0.018	0.001	12
350woEnz-1	490	0.024	0.0223333	0.00208167	15
350woEnz-1	490	0.017	0.0183333	0.00152753	18
350woEnz-1	490	0.018	0.018	0.001	21
350woEnz-1	490	0.015	0.0103333	0.0080829	24
350woEnz-1	490	0.012	0.0103333	0.00152753	27
350woEnz-1	490	0.013	0.014	0.00173205	30
350woEnz-1	490	0.012	0.015	0.003	38
350woEnz-2	490	0.049			3
350woEnz-2	490	0.031			6
350woEnz-2	490	0.018			9
350woEnz-2	490	0.019			12
350woEnz-2	490	0.023			15
350woEnz-2	490	0.02			18
350woEnz-2	490	0.019			21
350woEnz-2	490	0.015			24
350woEnz-2	490	0.01			27
350woEnz-2	490	0.013			30
350woEnz-2	490	0.015			38
350woEnz-3	490	0.011			3
350woEnz-3	490	0.021			6
350woEnz-3	490	0.019			9
350woEnz-3	490	0.017			12
350woEnz-3	490	0.02			15
350woEnz-3	490	0.018			18
350woEnz-3	490	0.017			21
350woEnz-3	490	0.001			24
350woEnz-3	490	0.009			27
350woEnz-3	490	0.016			30
350woEnz-3	490	0.018			38
