# Supplementary material for: The plasticity of the pyruvate dehydrogenase complex confers a labile structure that is associated with its catalytic activity
Source: PLoS One. 2020 Dec 28;15(12):e0243489. doi: 10.1371/journal.pone.0243489 (PMC7769281; doi:10.1371/journal.pone.0243489)
Supplement: S3 Data — (XLSX) [file pone.0243489.s005.xlsx]

## Sheet: Sheet1
		set1	set2	set3	set1	set2	set3	set1	set2	set3
		FLAG	FLAG	FLAG	V5	V5	V5	HA	HA	HA
	0 mM	4327.03	4971.68	25846.6	8456.1	7629.28	26312.6	14210.9	8755.25	20739.8
	150 mM	1526.31	2030.31	2143.6	8332.05	9859.64	24341.2	13247	11326.4	20008.2
	350 mM	1591.36	759.184	6.121	2224.13	295.678	3124.91	14265.4	5857.52	13908
		FLAG/HA	FLAG/HA	FLAG/HA	V5/HA	V5/HA	V5/HA
	0 mM	0.304487	0.567852	1.24623	0.595043	0.871395	1.2687
	150 mM	0.115219	0.179254	0.107136	0.628976	0.870499	1.21656
	350 mM	0.111554	0.129608	0.000440106	0.155911	0.0504784	0.224684
		Normalized over signal in 0 mM
	0 mM	1	1	1	1	1	1
	150 mM	0.378403	0.31567	0.0859683	1.05703	0.998972	0.958906
	350 mM	0.366366	0.228244	0.00035315	0.262017	0.0579282	0.177098
				Average	V5/HA	FLAG/HA
				0	1	1
				150 mM	1.00497	0.260014
				350 mM	0.165681	0.198321
				Std
				150 mM	0.049334	0.153957
				350 mM	0.102522	0.184832
